# Supplementary material for: Cluster Thinning and Vineyard Site Modulate the Metabolomic Profile of Ribolla Gialla Base and Sparkling Wines
Source: Metabolites. 2021 May 20;11(5):331. doi: 10.3390/metabo11050331 (PMC8160841; doi:10.3390/metabo11050331)
Supplement: Supplementary file 1 [file metabolites-11-00331-s001.zip]

Archive with 1 entries (1 files):
- metabolites-1203303-supplementary.pdf
